# Supplementary material for: The link between SARS-CoV-2 related microglial reactivity and astrocyte pathology in the inferior olivary nucleus
Source: Front Neurosci. 2023 Jun 28;17:1198219. doi: 10.3389/fnins.2023.1198219 (PMC10359900; doi:10.3389/fnins.2023.1198219)
Supplement: SUPPLEMENTARY DATA SHEET 1 — Data file containing the original set of immunohistochemical and meta data, following log10 normalization, outlier removal, and missing value imputation, used as input for all downstream analysis. [file Data_Sheet_1.CSV]

Donor No.	Age	Sex	LOH	Intubated	Septic	Condition	DAD	COD	Outlier	Abbreviation Definitions
1	33	F	8	N	N	ARDS	Y	Cardiac myocarditis and cardiac arrest	N	DAD=Diffuse Alveolar Damage
2	79	M	1	N	N	ARDS	Y	Aspiration pneumonia with septic shock	N	ARDS=Acute Respiratory Distress Syndrome
3	66	F	No data	N	Y	ARDS	Y	Cardiac arrest, multi-organ failure, sepsis	N	MN=Microglial Nodules
4	65	M	8	N	Y	ARDS	Y	Pneumonia & septic shock	N	GI=Gastrointestinal
5	62	F	No data	Y	Y	ARDS	Y	Aortic endocarditis,cardiogenic shock, DAD	N	MI=Myocardial Infarction
6	70	M	16	N	Y	ARDS	Y	Aspiration pneumonia with sepsis	N	CMV=Cytomegalovirus
7	97	F	7	N	N	ARDS	Y	Upper GI bleed duodenal ulcders	N	RV=Right Ventricular
8	80	F	22	N	N	NO_MN	Y	SARS-CoV-2 assoc lung disease with DAD, pneumonia	N
9	83	M	9	N	N	MN	N	SARS-CoV-2 assoc lung disease with DAD	N
10	84	M	17	Y	N	NO_MN	Y	Aspiration pneumonia, acute RV infarct	N
11	80	F	24	N	Y	MN	N	SARS-CoV-2 assoc lung disease with DAD	N
12	68	M	26	Y	N	MN	N	SARS-CoV-2 assoc lung disease with DAD	N
13	75	M	1	N	N	MN	Y	Ischemic cardiac disease and SARS-CoV-2 assoc. lung disease	N
14	66	M	45	Y	N	NO_MN	N	Bacterial pneumonia, brain hemorrhage	N
15	80	M	6	N	N	NO_MN	Y	SARS-CoV-2 assoc lung disease with DAD	N
16	76	F	3	N	N	NO_MN	N	SARS-CoV-2 assoc lung disease with respiratory failure	N
17	68	F	38	Y	N	NO_MN	N	SARS-CoV-2 assoc lung disease, pneumonia	N
18	70	M	39	Y	N	MN	N	Bacterial pneumonia & SARS lung disease, cardiac failure	N
19	92	M	48	Y	Y	MN	N	Probably arrhythmia	N
20	72	F	69	Y	N	MN	Y	SARS-CoV-2 assoc. lung disease with bacterial pneumonia	N
21	89	F	1	Y	N	MN	Y	Intestinal infarction due to occlusive mesenteric artery disease	N
22	69	F	0	Y	Y	ARDS	N	Viral myocarditis, acute MI, sepsis	N
23	83	M	3	N	N	NO_MN	N	SARS-CoV-2 assoc lung disease with respiratory failure	N
24	74	M	7	Y	N	MN	Y	SARS-CoV-2 assoc lung disease with DAD	N
25	65	F	10	N	N	NO_MN	Y	Acute hemorrhage in L basal ganglia, L fronto-parietal lobe	N
26	67	M	39	N	N	ARDS	Y	Sepsis from CMV viremia in setting of acute&prior MIs	N
27	63	M	0	Y	N	ARDS	Y	DAD and interstitial pulmonary fibrosis	N
28	58	M	69	Y	N	MN	Y	SARS-CoV-2 respiratory failure w. pneumonia	Y
29	60	F	No data	No data	No data	CTRL	No data	Arrythmia in the setting of heart failure	N
30	93	F	No data	No data	No data	CTRL	No data	Aging type changes, no evidence of acute hypoxic changes. Otherwise, no additional clinical history available	N
31	80	M	No data	No data	No data	CTRL	No data	Usual aging, cerebral amyloid angiopathy. No evidence of acute hypoxia. No additional clinical history is available.	N
32	71	F	No data	No data	No data	CTRL	No data	Myocardial infarction	N
33	44	M	No data	No data	No data	CTRL	No data	HIV/AIDS Kaposi’s sarcoma with fever and respiratory failure	N
34	49	F	No data	No data	Y	CTRL	No data	Sepsis in the setting of end-stage renal disease diabetes mellitus, hypertension and cardiomyopathy	N
35	27	F	No data	No data	No data	CTRL	No data	Hypovolemic shock in the setting of anticoagulation for deep vein thrombosis	N
36	79	F	No data	No data	No data	CTRL	No data	No diagnostic abnormalities, no evidence of acute hypoxia. No additional clinical history is available	N
37	83	F	No data	No data	No data	CTRL	No data	Aging-type changes, no evidence of acute hypoxic changes	N
38	88	F	No data	No data	No data	CTRL	No data	Arteriolosclerosis, severe. Cerebral amyloid angiopathy. No evidence of hypoxic changes. No additional clinical history is available	N
39	64	M	No data	No data	No data	CTRL	No data	Cardiopulmonary arrest, global hypoxic ischemic injury, mild	Y
40	67	F	No data	No data	No data	CTRL	No data	Sepsis and multiorgan failure in the setting of Lymphoma	N
41	73	M	No data	No data	No data	CTRL	No data	Multiorgan failure in the setting of cholangiocarcinoma and renal cell cancer	N
