# Supplementary material for: The link between SARS-CoV-2 related microglial reactivity and astrocyte pathology in the inferior olivary nucleus
Source: Front Neurosci. 2023 Jun 28;17:1198219. doi: 10.3389/fnins.2023.1198219 (PMC10359900; doi:10.3389/fnins.2023.1198219)
Supplement: SUPPLEMENTARY DATA SHEET 2 — PCA description of dimensions: Results from PCA analysis, giving details of the contribution of variables to dimensions 1 and 2, including only those variables with the greatest bearing on explanation of variance in those dimensions. [file Data_Sheet_2.CSV]

	Region	Condition	GFAP per Area	Clu per Area	Astrocytes per Area	MT3 per Area	AQP4 Proportion	YKL40 per Area	C3 per Area	YKL40.C3 Per Area	CD44 Proportion	IBA1 per Area	IBA1-Activated Proportion	DAD	Septic	Intubated	LOH	Sex	Age
Donor1_DorsalOP	DorsalOP	ARDS	1.4532204022243	1.53133589788901	4.17749847911231	5.31580117727859	0.494782426	4.81419445870997	4.18580502902696	4.9391322515681	0.322922631	4.82973828460504	0	Y	N	N	LOH 0-23 Days	F	Age 32-54
Donor2_DorsalOP	DorsalOP	ARDS	0	2.14057881265995	3.55294124731449	4.28074994362629	0.518384865	3.64229569502295	4.27607088495429	4.53134404612055	0.453209217	4.53017798402184	0.260869624	Y	N	N	LOH 0-23 Days	M	Age 75-97
Donor3_DorsalOP	DorsalOP	ARDS	4.18953090302116	2.41501398246346	3.61037327607327	4.31874066739798	0.488959004	4.88764304607573	5.76270263299459	5.93879263469988	0.403809869	4.58502665202918	0.42857077	Y	Y	N	NA	F	Age 54-75
Donor4_DorsalOP	DorsalOP	ARDS	2.96803397689489	2.05841319350294	3.51312482730446	4.05743590980982	0.572724183	3.75407544132774	3.83066361266397	3.89580319820404	0.504905075	4.24872089601666	0.19354873	Y	Y	N	LOH 0-23 Days	M	Age 54-75
Donor5_DorsalOP	DorsalOP	ARDS	0	2.4815925411249	3.55904214122133	4.98810406326556	0.323098749	3.65942700409643	3.6684593360348	3.71547226575397	0.403301706	6.48412615628832	0	Y	Y	Y	NA	F	Age 54-75
Donor6_DorsalOP	DorsalOP	ARDS	3.30888578223464	1.55029820104164	3.71996597682403	4.89699036141749	0.335903941	4.00033931651072	3.99466073296015	4.1329646644684	0.460802967	5.26680273489343	0.166666821	Y	Y	N	LOH 0-23 Days	M	Age 54-75
Donor7_DorsalOP	DorsalOP	ARDS	0	2.12790173421394	3.48749971110103	4.5731294151121	0.449717813	3.55552892992129	4.00330536730412	4.00475101661679	0.244278274	3.55387153536391	0.20634932	Y	N	N	LOH 0-23 Days	F	Age 75-97
Donor8_DorsalOP	DorsalOP	NO_MN	2.78137785458766	1.71478578410539	3.38267982542894	4.35016102917609	0.312744478	4.26935578411269	4.62225857952276	4.62225857952276	0.586329333	4.47237009912866	0.391303613	Y	N	N	LOH 0-23 Days	F	Age 75-97
Donor9_DorsalOP	DorsalOP	MN	4.19145752285077	2.73661274572518	3.4152742445415	4.74889981061738	0.478486655	3.97001187778602	3.84441196263974	4.27637031664875	0.607752601	4.78781239559604	0.277777709	N	N	N	LOH 0-23 Days	M	Age 75-97
Donor10_DorsalOP	DorsalOP	NO_MN	3.65024666102511	2.4964319669459	3.87081299483286	4.17352479388996	0.449118517	4.28575650414616	4.53342939906493	4.76267132187197	0.59447668	3.7677308615834	0.26286769	Y	N	Y	LOH 0-23 Days	M	Age 75-97
Donor11_DorsalOP	DorsalOP	MN	3.28588828062719	1.6802243522068	3.93651652197247	5.39288181964578	0.353272107	5.04239845888065	5.1215793218632	5.64445845020862	0.713897164	4.38721614328026	0.428571533	N	Y	N	LOH 23-46 Days	F	Age 75-97
Donor12_DorsalOP	DorsalOP	MN	3.57023157552139	2.28642798183192	3.56292994206704	4.50921167301224	0.476225544	3.81294484413423	4.13053652276589	4.13984353650998	0.32503183	3.80950022036651	0.480519489	N	N	Y	LOH 23-46 Days	M	Age 54-75
Donor13_DorsalOP	DorsalOP	MN	3.75986527640141	1.44917167085575	4.13035003312791	4.91745517339633	0.502699861	3.96834920644874	4.56294264226792	4.56294264226792	0.321688704	4.04479346245806	0.395604651	Y	N	N	LOH 0-23 Days	M	Age 54-75
Donor14_DorsalOP	DorsalOP	NO_MN	3.56318242824876	1.73387874954664	3.53635482357215	4.09651281524739	0.386030009	4.27510836063379	4.1910992967467	4.86670385344179	0.54098651	3.30172107344275	0.341300805	N	N	Y	LOH 23-46 Days	M	Age 54-75
Donor15_DorsalOP	DorsalOP	NO_MN	0	1.97960453043954	3.36088919845394	4.41608970233112	0.434808739	3.99607009762803	3.83817398380763	4.07659120875868	0.254678116	4.24718356881173	0.164062267	Y	N	N	LOH 0-23 Days	M	Age 75-97
Donor16_DorsalOP	DorsalOP	NO_MN	3.40388034089975	1.66351779149323	3.79323886834404	4.54884013691433	0.442492141	4.56299979776838	5.27513045428446	5.27513045428446	0.395701629	4.77728352885242	0.399999881	N	N	N	LOH 0-23 Days	F	Age 75-97
Donor17_DorsalOP	DorsalOP	NO_MN	0	2.12371673140517	3.90630871567153	6.1131338006586	0.602150535	4.4039188667258	3.86087056084789	4.47324472303297	0.488342265	3.67579576591823	0.458418655	N	N	Y	LOH 23-46 Days	F	Age 54-75
Donor18_DorsalOP	DorsalOP	MN	3.02002891747855	1.73138870852562	3.87537515456172	4.50786427103233	0.525396644	3.59141239898157	3.47954266982834	3.73446052628675	0.475413835	3.71389398153561	0.280463559	N	N	Y	LOH 23-46 Days	M	Age 54-75
Donor19_DorsalOP	DorsalOP	MN	3.47574541993797	1.61765917736008	3.74955316009731	3.86014294358774	0.437618929	4.8294390766368	5.51368714373466	5.51368714373466	0.409723287	4.07314329105031	0.164473447	N	Y	Y	LOH 46-69 Days	M	Age 75-97
Donor20_DorsalOP	DorsalOP	MN	4.0566657772388	1.824941649303	3.65538768712566	4.57714434693085	0.647163738	5.62508676334111	4.81590222668606	6.27829900235096	0.418750191	3.92344329259187	0.255061037	Y	N	Y	LOH 46-69 Days	F	Age 54-75
Donor21_DorsalOP	DorsalOP	MN	3.62907631046289	1.54005406417423	3.71819196062663	5.30108037674604	0.479694488	3.62833008713453	3.4653077250013	3.69096420068054	0.475012629	4.55752023093555	0.306817899	Y	N	Y	LOH 0-23 Days	F	Age 75-97
Donor22_DorsalOP	DorsalOP	ARDS	3.16387725115192	2.09597706551735	3.75314457775061	5.17988724814375	0.433689045	4.06386542535262	4.60793296660849	4.60793296660849	0.271156413	6.18842499412941	0	N	Y	Y	LOH 0-23 Days	F	Age 54-75
Donor23_DorsalOP	DorsalOP	NO_MN	3.65383291206297	1.69099076384652	3.42980977571165	4.07555736721298	0.298287522	4.65968282081733	4.37614415512929	4.8970451792758	0.446308828	4.52870828894106	0.241379066	N	N	N	LOH 0-23 Days	M	Age 75-97
Donor24_DorsalOP	DorsalOP	MN	4.32618867741442	2.28479557389625	3.55300020475666	4.46699352320061	0.423453539	4.48773195771387	4.50095934255278	5.04057316345369	0.577202066	5.31966448658544	0.5	Y	N	Y	LOH 0-23 Days	M	Age 54-75
Donor25_DorsalOP	DorsalOP	NO_MN	3.89696980650436	2.67512064579967	3.82902287516183	4.63954481024737	0.568130773	4.51697929548553	4.53925546470468	4.85422264355389	0.561880042	5.04479346245806	0.04	Y	N	N	LOH 0-23 Days	F	Age 54-75
Donor26_DorsalOP	DorsalOP	ARDS	4.17649577554999	2.59103506297782	3.89280699531168	4.87727637605115	0.437153651	4.5388692935778	4.95728670065389	5.00470974584923	0.613371304	5.82681373158773	0	Y	N	N	LOH 23-46 Days	M	Age 54-75
Donor27_DorsalOP	DorsalOP	ARDS	3.98371060924066	1.93063283208717	4.15147097272348	5.88386399390077	0.390523972	4.37296306163069	4.77706513624907	4.92319213222521	0.300057901	5.37263414340727	0.250000589	Y	N	Y	LOH 0-23 Days	M	Age 54-75
Donor1_Hilum	Hilum	ARDS	2.0592453658673	1.96255346122597	4.5052125212285	5.03183051034442	0.494425059	4.57879435898083	4.27379784678653	4.64773835099253	0.379627522	4.38940791030912	0.266290613802087	Y	N	N	LOH 0-23 Days	F	Age 32-54
Donor2_Hilum	Hilum	ARDS	3.97388366213537	2.2578812622275	4.09834446541748	4.51402318128413	0.493444648001942	3.69660520650402	4.02280793057779	4.22999384555253	0.589464035	4.06696645129694	0.296896355371437	Y	N	N	LOH 0-23 Days	M	Age 75-97
Donor3_Hilum	Hilum	ARDS	5.07110151751052	2.52087332296308	3.98989942350122	4.70681871541633	0.507476218164864	5.01260011254267	5.7548378702994	5.99787715377484	0.555423674	3.71651936778809	0.365124764106438	Y	Y	N	NA	F	Age 54-75
Donor4_Hilum	Hilum	ARDS	4.21488807885001	2.81694778525186	3.8004614756668	4.28672119557275	0.526605463956749	3.97809160858643	4.00157412675103	4.04009469651716	0.48664446	4.21229912870225	0.263037165884342	Y	Y	N	LOH 0-23 Days	M	Age 54-75
Donor5_Hilum	Hilum	ARDS	4.3816506179127	2.45223156916702	3.7637273255927	4.88529896403699	0.494935904712938	3.83400825035392	3.84861789037774	3.88830743854552	0.454669031	4.13349817447188	0.286041763851101	Y	Y	Y	NA	F	Age 54-75
Donor6_Hilum	Hilum	ARDS	3.94277145326339	2.14037842113814	4.04454749611462	5.21534206101726	0.487851593069929	4.17132657224503	4.18892995385016	4.25457697515663	0.573570087	4.14040325463195	0.292591894348211	Y	Y	N	LOH 0-23 Days	M	Age 54-75
Donor7_Hilum	Hilum	ARDS	5.11654241885117	2.37696987680075	3.64694976035741	4.73707216007157	0.467962638043078	3.65003514089453	3.89421740218556	3.89680540221265	0.350136089	3.98524985066946	0.311702599778145	Y	N	N	LOH 0-23 Days	F	Age 75-97
Donor8_Hilum	Hilum	NO_MN	3.7227209291193	2.57273190431881	3.46313614372529	4.32361187538341	0.515751047617823	4.20271722103374	4.50905879464321	4.51296207557938	0.589562114	4.15303977967885	0.268065715741822	Y	N	N	LOH 0-23 Days	F	Age 75-97
Donor9_Hilum	Hilum	MN	3.59145138815612	2.68108686444109	3.68513042184444	4.59965891237818	0.539266167816678	4.1657815478642	4.0397285775106	4.40931528835795	0.691107059	4.2710343282094	0.249089245898009	N	N	N	LOH 0-23 Days	M	Age 75-97
Donor10_Hilum	Hilum	NO_MN	3.46582788379677	2.52382030228102	3.99006918085708	4.29588467445504	0.523041200770121	4.35548551483304	4.53993742509432	4.81095370866946	0.60313004	4.18142594786476	0.272683644424424	Y	N	Y	LOH 0-23 Days	M	Age 75-97
Donor11_Hilum	Hilum	MN	3.53717690114114	1.77711899622169	4.35926819537249	5.6061073075508	0.482539694838581	5.33717797300933	5.39932653328252	5.47187680435565	0.772623968	4.12577756785672	0.303910199071108	N	Y	N	LOH 23-46 Days	F	Age 75-97
Donor12_Hilum	Hilum	MN	3.68205778327062	2.15929628337557	3.7221296000239	4.19191872690833	0.465889006199933	3.88485564820689	4.12675091440902	4.1393051200807	0.41153759	4.1988690830871	0.269262893109508	N	N	Y	LOH 23-46 Days	M	Age 54-75
Donor13_Hilum	Hilum	MN	4.14266207492164	1.77773618509289	4.15259455174301	5.15259455174301	0.444239126205465	4.14863890079887	4.59598434771513	4.59729337152035	0.408874656	3.9334584044873	0.339929812557518	Y	N	N	LOH 0-23 Days	M	Age 54-75
Donor14_Hilum	Hilum	NO_MN	3.62002406486738	1.89754464874292	3.53443870803059	4.01894695078927	0.448532986978476	4.63224165771515	4.32415019802483	4.98300424550383	0.641394639	4.42748338382026	0.214460174042478	N	N	Y	LOH 23-46 Days	M	Age 54-75
Donor15_Hilum	Hilum	NO_MN	4.84239818903838	1.94285250679682	4.04633452029122	4.99002249096907	0.438378377169091	4.06170498527768	3.99161702978395	4.12521329749124	0.374312075	4.11314963703589	0.299644642316559	Y	N	N	LOH 0-23 Days	M	Age 75-97
Donor16_Hilum	Hilum	NO_MN	4.09520387704392	1.87734415033224	4.13928836142868	5.02611095046632	0.459549914928121	4.63056704961763	5.22435533399442	5.2410608704747	0.489156249	3.88550136895888	0.345617208097203	N	N	N	LOH 0-23 Days	F	Age 75-97
Donor17_Hilum	Hilum	NO_MN	3.91314564006522	2.09944619215771	4.05358802209022	4.83423649332045	0.479757267177513	4.32690533361789	3.99427481536429	4.39158201863841	0.620598409	4.31647867448503	0.253228045726054	N	N	Y	LOH 23-46 Days	F	Age 54-75
Donor18_Hilum	Hilum	MN	3.46948398416699	2.005750350827	4.16985483315084	4.72363011973056	0.474434168124829	3.98851414000059	3.93076493367513	4.10904552359759	0.54783895	4.26991975470007	0.26642613004187	N	N	Y	LOH 23-46 Days	M	Age 54-75
Donor19_Hilum	Hilum	MN	3.78605214591529	1.63449954804128	4.18047119922652	4.47409005906726	0.431339386837166	4.92939699439672	5.32236385199316	5.38696305513373	0.493223065	4.08954374879746	0.302747572818792	N	Y	Y	LOH 46-69 Days	M	Age 75-97
Donor20_Hilum	Hilum	MN	3.98666551882559	1.87983242288437	4.16300154233048	4.9639263025005	0.451877406746849	5.37780670757534	4.87412528237384	5.51464489782826	0.459608303	4.3098054202409	0.26736617622155	Y	N	Y	LOH 46-69 Days	F	Age 54-75
Donor21_Hilum	Hilum	MN	3.46809210975102	1.6156780612544	4.14273204935047	5.04209689971619	0.443665525345747	4.26735297559091	4.03121408497556	4.31898863761421	0.611597817	4.31946137731843	0.259757681942959	Y	N	Y	LOH 0-23 Days	F	Age 75-97
Donor22_Hilum	Hilum	ARDS	4.18769106716418	2.4683597852879	4.48059469772744	5.13312631620031	0.517986254735274	4.41070847914598	4.8590585073565	4.8590585073565	0.451240171	3.8895122785791	0.351107588116254	N	Y	Y	LOH 0-23 Days	F	Age 54-75
Donor23_Hilum	Hilum	NO_MN	3.53223803197772	1.69578316828326	4.07445122577655	5.06787492702927	0.435354402823587	4.61917213616699	4.31426542507714	4.68644490916324	0.361277881	4.28749155199714	0.274938137432812	N	N	N	LOH 0-23 Days	M	Age 75-97
Donor24_Hilum	Hilum	MN	4.3019386209757	2.07965571996926	3.9142457557903	4.29295981611549	0.460164826452606	4.64752226200433	4.44872082558302	4.92790457835962	0.560397248	4.27887312353894	0.253244140131389	Y	N	Y	LOH 0-23 Days	M	Age 54-75
Donor25_Hilum	Hilum	NO_MN	4.39867241209736	2.5413394927229	4.15492243435108	4.51344201456855	0.509228507025435	4.51314181360789	4.38883451855456	4.64715207369906	0.552203171	4.20904585045787	0.271912114507929	Y	N	N	LOH 0-23 Days	F	Age 54-75
Donor26_Hilum	Hilum	ARDS	0	2.81306540804059	4.06717376780062	4.55800182784795	0.601587631871098	4.51740794187214	4.75461566542385	4.7971685242914	0.448424944639845	4.39991740807779	0.252798722148013	Y	N	N	LOH 23-46 Days	M	Age 54-75
Donor27_Hilum	Hilum	ARDS	3.58133584317149	2.03389719118094	4.66692974789216	5.30462953815019	0.485121455550945	4.33011063738866	4.51441342443846	4.61758668687373	0.403454013	4.03635377984702	0.333139666659282	Y	N	Y	LOH 0-23 Days	M	Age 54-75
Donor1_LateralOP	LateralOP	ARDS	1.40460923414981	1.29832845280761	4.02660564529567	4.62320230227697	0.663495866	4.63962246209678	4.02929012349313	4.71217364582303	0.415690218	4.54668165995296	0.088235025	Y	N	N	LOH 0-23 Days	F	Age 32-54
Donor2_LateralOP	LateralOP	ARDS	3.4524086474126	2.30628043590361	3.28363350420166	3.54907379717726	0.564183187	3.50248293041125	3.96780445940227	4.09639784763759	0.545591467	4.40011692792631	0.104166698	Y	N	N	LOH 0-23 Days	M	Age 75-97
Donor3_LateralOP	LateralOP	ARDS	4.17684476182744	2.25256558452773	3.52608697348285	4.263686380175	0.61587754	4.85222168262665	5.5925852992233	5.7175229027067	0.495828689	3.72503437546071	0.364583488	Y	Y	N	NA	F	Age 54-75
Donor4_LateralOP	LateralOP	ARDS	2.57514530352386	2.21236966666916	3.47468303395573	4.00934375553799	0.698465972	3.94797590334847	4.12818546780138	4.24900744007752	0.507991392	3.95526822042447	0.166666967	Y	Y	N	LOH 0-23 Days	M	Age 54-75
Donor5_LateralOP	LateralOP	ARDS	0	2.39924201896125	3.5845375111157	4.0971961987708	0.455511733	3.58112555312057	3.66948882572746	3.70910433527478	0.564992303	5.74957999769111	0.333332583	Y	Y	Y	NA	F	Age 54-75
Donor6_LateralOP	LateralOP	ARDS	3.39791938017407	2.03149659805856	3.83144948511061	4.96285648329919	0.411945729	4.03496725027173	4.10828529269397	4.21529571455857	0.461013718	3.93825733424472	0.242423901	Y	Y	N	LOH 0-23 Days	M	Age 54-75
Donor7_LateralOP	LateralOP	ARDS	0	2.07973664675508	3.55362906469864	4.04599014168757	0.484891128	3.44144261905307	3.8591903810118	3.8591903810118	0.460364883	4.47341645393908	0.221217701188185	Y	N	N	LOH 0-23 Days	F	Age 75-97
Donor8_LateralOP	LateralOP	NO_MN	2.68970973850507	1.74295530960713	3.12124560903743	3.81544767923463	0.293613996	3.98832385006609	4.21694512371954	4.22635249298408	0.636200652	3.57051742148786	0.177272639	Y	N	N	LOH 0-23 Days	F	Age 75-97
Donor9_LateralOP	LateralOP	MN	3.48909724635365	3.96621850107331	3.50227165301817	4.60980523653067	0.547473613	3.95437585831537	3.76578905779348	4.2189522760538	0.769948125	4.11125903931711	0.314814647	N	N	N	LOH 0-23 Days	M	Age 75-97
Donor10_LateralOP	LateralOP	NO_MN	3.63933086601229	2.8154224089949	3.88885178940302	4.50382202722101	0.487929733	4.32239768317751	4.61814157255375	4.86707987694075	0.725738671	3.77414560733064	0.305147057	Y	N	Y	LOH 0-23 Days	M	Age 75-97
Donor11_LateralOP	LateralOP	MN	3.15358185187385	1.67166168708395	3.72217312006252	4.60542925475135	0.489409459	4.56251104365485	4.63214669597522	4.71512053908408	0.705740221	3.64089717754278	0.305310261	N	Y	N	LOH 23-46 Days	F	Age 75-97
Donor12_LateralOP	LateralOP	MN	3.05780734901828	2.2168652592343	3.72613794130243	4.63116106585085	0.484685408	3.46903487611808	3.89624073666014	3.89624073666014	0.298424948	3.70980728968342	0.452586397	N	N	Y	LOH 23-46 Days	M	Age 54-75
Donor13_LateralOP	LateralOP	MN	3.25433431395758	1.79193626226254	4.19480373051724	4.9809252708221	0.466423112	4.70122549653353	5.44158905914033	5.56652779574863	0.17036019	3.65915945018767	0.536748242	Y	N	N	LOH 0-23 Days	M	Age 54-75
Donor14_LateralOP	LateralOP	NO_MN	3.68127737217971	1.81994254451441	3.47150623602075	3.95623701967589	0.403742747	4.09676834754126	4.89380570185341	5.22479819213762	0.552135947	3.26281212978832	0.355967216	N	N	Y	LOH 23-46 Days	M	Age 54-75
Donor15_LateralOP	LateralOP	NO_MN	0	1.95970042672528	3.69226441741337	4.6788408494664	0.430452108	5.42097364987911	4.59397446529306	5.56710122760771	0.293375551	3.68438226853605	0.219594812	Y	N	N	LOH 0-23 Days	M	Age 75-97
Donor16_LateralOP	LateralOP	NO_MN	3.34227695604533	1.61527840719548	3.90059217321002	4.41591879310664	0.456696136	4.12940825323539	5.19386617225638	5.19386617225638	0.411179355	3.95154265846344	0.562499804	N	N	N	LOH 0-23 Days	F	Age 75-97
Donor17_LateralOP	LateralOP	NO_MN	3.67254297723203	2.29233224634002	3.87896241091624	5.55106191215458	0.696437779	4.12529848139422	3.92516893689116	4.20660359152443	0.607533189	3.55678240064262	0.485943165	N	N	Y	LOH 23-46 Days	F	Age 54-75
Donor18_LateralOP	LateralOP	MN	3.60955419107552	1.49228231527634	4.38400893942076	5.12076760023357	0.516886319	4.84512583575057	5.2372351860028	5.56822947637108	0.627456056	3.81788791821714	0.272189088	N	N	Y	LOH 23-46 Days	M	Age 54-75
Donor19_LateralOP	LateralOP	MN	3.11896360323923	1.42715908980154	3.87129386073795	3.90439831350456	0.37658757	4.67245716806748	5.76353579883253	5.93962705788821	0.40351084	3.91560963274124	0.310502161	N	Y	Y	LOH 46-69 Days	M	Age 75-97
Donor20_LateralOP	LateralOP	MN	3.78093966755114	1.72024089220201	4.21046441168432	5.24042733287754	0.505744634	5.42790361981258	4.74666199467389	5.82584421012993	0.45711898	3.89399959471115	0.229885211	Y	N	Y	LOH 46-69 Days	F	Age 54-75
Donor21_LateralOP	LateralOP	MN	3.92298839865314	2.35478785423519	3.54271775264836	4.47030791578507	0.577369221	4.18006510543335	4.37715451275191	4.59219255600803	0.573250236	3.94685238237389	0.235849207	Y	N	Y	LOH 0-23 Days	F	Age 75-97
Donor22_LateralOP	LateralOP	ARDS	3.47109614886159	2.34615763711661	3.40952598943233	3.78337232788645	0.646337831	4.39174361220686	5.2470608174028	5.2470608174028	0.536037876	4.92811799269387	0.700000169	N	Y	Y	LOH 0-23 Days	F	Age 54-75
Donor23_LateralOP	LateralOP	NO_MN	3.16269002873404	1.55256215602413	3.3684111521589	4.11692255826767	0.31231311	4.36420572303759	4.20708257214532	4.45012044592477	0.37888952	4.7594507517174	0.142857143	N	N	N	LOH 0-23 Days	M	Age 75-97
Donor24_LateralOP	LateralOP	MN	4.06762974774457	2.3433541462435	3.39885733815215	5.22400530042786	0.612391898	4.1694793354794	4.04904156124727	4.43197555120858	0.639098783	4.30189945437661	0.086956487	Y	N	Y	LOH 0-23 Days	M	Age 54-75
Donor25_LateralOP	LateralOP	NO_MN	4.01871247146155	2.39546302992503	3.75899922042589	4.12514666866935	0.758882364	4.1370848541043	4.38107582660569	4.59192971411281	0.725641023	4.57186520597121	0.160000567	Y	N	N	LOH 0-23 Days	F	Age 54-75
Donor26_LateralOP	LateralOP	ARDS	3.99476370226234	2.42656313789858	3.64603186447444	4.76472159688352	0.474189676	4.32634333085808	4.66724451984906	4.85177072747498	0.754200188	0	0.644638254178759	Y	N	N	LOH 23-46 Days	M	Age 54-75
Donor27_LateralOP	LateralOP	ARDS	0	2.53566816258508	3.79757980222197	4.71460473781474	0.664588673	4.44744493416381	4.65391903383555	4.9017024635053	0.340934005	4.36957212497498	0.314285848	Y	N	Y	LOH 0-23 Days	M	Age 54-75
Donor1_VentralOP	VentralOP	ARDS	1.68896632993991	1.66825824237114	4.45438119424276	5.54546153994826	0.516708811	5.05592071807953	4.23473463974476	5.2600409971206	0.372702724	4.75448733218585	0	Y	N	N	LOH 0-23 Days	F	Age 32-54
Donor2_VentralOP	VentralOP	ARDS	3.15856544188996	1.93671656713835	3.33319757485107	3.51843269098092	0.560010706	3.39560436750622	3.46361707816247	3.71718536312978	0.618217375	4.28316227670048	0.072463712	Y	N	N	LOH 0-23 Days	M	Age 75-97
Donor3_VentralOP	VentralOP	ARDS	0	2.81290814514034	3.68583562150129	4.66579362586946	0.438535314	4.80148311933691	5.56115082654722	5.8621808222112	0.505457968	3.99587646876084	0.411764531	Y	Y	N	NA	F	Age 54-75
Donor4_VentralOP	VentralOP	ARDS	2.397682222846	1.99358188254467	3.17640254258261	3.8221490750573	0.589835792	3.75891944050166	3.81376714970481	3.84402968784161	0.429140378	3.66974454975625	0.274725496	Y	Y	N	LOH 0-23 Days	M	Age 54-75
Donor5_VentralOP	VentralOP	ARDS	3.98530728963208	2.36205769934319	3.80506405604293	5.21225976842732	0.339705098	3.49131679010633	3.54689733153061	3.59247823197892	0.386281472	5.50307035192678	0.666667092	Y	Y	Y	NA	F	Age 54-75
Donor6_VentralOP	VentralOP	ARDS	3.42479482984018	1.88072662049102	3.96240220866345	5.06620759840821	0.466844545	3.92148518321773	3.98967459716338	4.07585877948502	0.443186372	0	0.657417516154774	Y	Y	N	LOH 0-23 Days	M	Age 54-75
Donor7_VentralOP	VentralOP	ARDS	4.21756822723594	2.21324715859375	3.25973128620594	4.07864027846639	0.535554909	3.67917890011967	4.14073978098299	4.14073978098299	0.240664852	3.52674374172026	0.184713226	Y	N	N	LOH 0-23 Days	F	Age 75-97
Donor8_VentralOP	VentralOP	NO_MN	2.87275812881693	1.83344843686444	3.14619292412112	4.19817592079617	0.328556234	4.30879027283977	4.64458296426271	4.65434206132789	0.645393995	4.31605286924849	0.250001036	Y	N	N	LOH 0-23 Days	F	Age 75-97
Donor9_VentralOP	VentralOP	MN	2.94734645049419	2.67627960950988	3.53978795200506	4.88367125031982	0.445311629	4.25176854571694	4.26350708708174	4.67967089154068	0.573462368	4.87289520163519	0.181818317	N	N	N	LOH 0-23 Days	M	Age 75-97
Donor10_VentralOP	VentralOP	NO_MN	3.77587889671751	2.61451026878717	3.98867066309839	4.52673059661736	0.410884532	4.38166792376716	4.64466918379426	4.89486554208193	0.693886883	3.62724628572596	0.292419024	Y	N	Y	LOH 0-23 Days	M	Age 75-97
Donor11_VentralOP	VentralOP	MN	3.3404964331046	1.72375806422534	3.96920604249047	5.4463281063447	0.341089583	4.90433907529459	5.01348309673036	5.15961095321302	0.687768711	3.89266451024416	0.335877983	N	Y	N	LOH 23-46 Days	F	Age 75-97
Donor12_VentralOP	VentralOP	MN	2.99376764108909	1.97257834201915	3.68174252869037	4.59635280855383	0.438324033	3.73685885934928	4.0285492623139	4.06717883724793	0.271247967	3.66425734364786	0.446153924	N	N	Y	LOH 23-46 Days	M	Age 54-75
Donor13_VentralOP	VentralOP	MN	3.55183185853653	1.61733281350503	4.53851197804815	5.47300976898056	0.426915023	4.05931869374025	4.54796042769918	4.54796042769918	0.358987636	4.05998184499234	0.47999977	Y	N	N	LOH 0-23 Days	M	Age 54-75
Donor14_VentralOP	VentralOP	NO_MN	3.39211732691834	1.92758480040381	3.6466474294484	4.41970241156343	0.286000148	4.59990257233371	4.85818037150559	5.3219380064526	0.612056485	3.41232382482137	0.266199274	N	N	Y	LOH 23-46 Days	M	Age 54-75
Donor15_VentralOP	VentralOP	NO_MN	4.28812446981918	1.76698644198704	4.08340394196355	5.366705296966	0.227386685	3.70655788717483	3.64597996607188	3.81079051041769	0.263687535	4.04914854111145	0.130435026	Y	N	N	LOH 0-23 Days	M	Age 75-97
Donor16_VentralOP	VentralOP	NO_MN	3.16485755591373	1.69356587916869	4.00604469008837	4.62583293459872	0.536218531	4.78467445823473	5.51167212809166	5.51167212809166	0.39550835	4.09420411963213	0.56250031	N	N	N	LOH 0-23 Days	F	Age 75-97
Donor17_VentralOP	VentralOP	NO_MN	3.56235406086036	2.188217748396	4.07868868809412	5.51538132046235	0.646926018	4.65248459515314	4.09545052433434	4.77305743377109	0.510614977	3.70420646625874	0.47058942	N	N	Y	LOH 23-46 Days	F	Age 54-75
Donor18_VentralOP	VentralOP	MN	3.25775497833176	2.24251491959853	4.79030808670093	5.54997579740366	0.390548371	4.69362001273105	4.58811104760415	5.04040869056097	0.363554745	3.85821796950422	0.23809541	N	N	Y	LOH 23-46 Days	M	Age 54-75
Donor20_VentralOP	VentralOP	MN	0	1.97163874773535	4.12094715048644	5.02943231280551	0.466111904	5.61100412151579	4.96473840835504	6.45610198419754	0.451261302	3.6558514712441	0.322344065	Y	N	Y	LOH 46-69 Days	F	Age 54-75
Donor21_VentralOP	VentralOP	MN	3.60047683696357	1.60777589381846	3.73470330099674	5.06084330993584	0.525596386	3.92274113630705	3.8048644925585	4.07167892657981	0.539257151	4.3936186348894	0.199999852	Y	N	Y	LOH 0-23 Days	F	Age 75-97
Donor22_VentralOP	VentralOP	ARDS	3.84759239393175	2.17549427577721	3.61756868316425	4.16815645047851	0.567186004	4.6450986407957	5.49019552992046	5.49019552992046	0.283170193	5.20342566678957	0	N	Y	Y	LOH 0-23 Days	F	Age 54-75
Donor23_VentralOP	VentralOP	NO_MN	4.10315644464318	1.76172184981215	3.6029990819923	4.47998573253261	0.243169154	4.52862026519684	4.39785207294264	4.89270182324373	0.463604514	4.84163750790475	0.055555424	N	N	N	LOH 0-23 Days	M	Age 75-97
Donor24_VentralOP	VentralOP	MN	3.70213448328324	2.35971170303593	3.55801909367781	4.5601149191827	0.425010136	4.4246874288246	4.37613692705026	4.9307723396621	0.636526495	4.98296666070122	0	Y	N	Y	LOH 0-23 Days	M	Age 54-75
Donor25_VentralOP	VentralOP	NO_MN	3.96261733215452	2.58847995753863	4.02588363524455	4.50939126863548	0.572179352	4.60947996599461	4.80831429518521	5.15354845212331	0.572608303	4.68824613894425	0	Y	N	N	LOH 0-23 Days	F	Age 54-75
Donor26_VentralOP	VentralOP	ARDS	4.01731231542652	2.58594850105015	3.56221456821958	4.33246860099856	0.609218307	4.04578354901135	4.3035448794793	4.35096905898975	0.64083103	5.18508681872493	0	Y	N	N	LOH 23-46 Days	M	Age 54-75
Donor27_VentralOP	VentralOP	ARDS	2.83012051452641	1.75548701370975	3.86128373461353	4.83389861781589	0.674762527	4.29882590779674	4.28987078295878	4.48870500530373	0.295590889	4.22475374025976	0.370370059	Y	N	Y	LOH 0-23 Days	M	Age 54-75
