# Supplementary material for: The link between SARS-CoV-2 related microglial reactivity and astrocyte pathology in the inferior olivary nucleus
Source: Front Neurosci. 2023 Jun 28;17:1198219. doi: 10.3389/fnins.2023.1198219 (PMC10359900; doi:10.3389/fnins.2023.1198219)
Supplement: SUPPLEMENTARY DATA SHEET 3 — Results from beta regression on proportions and percentage data implicated in ANOVA testing. Plots of transformed data where appropriate. [file Data_Sheet_3.CSV]

Dim1				Dim2
Link between the variable and the continuous variables (R-square)				Link between the variable and the continuous variables (R-square)
=================================================================================				=================================================================================
Variable	Correlation	p.value		Variable	Correlation	p.value
YKL40.C3 Per Area	0.9104641	4.68E-42		CD44 Proportion	0.6198396	1.09E-12
YKL40 per Area	0.8979254	3.27E-39		Clu per Area	0.5078664	2.35E-08
C3 per Area	0.8387297	1.77E-29		C3 per Area	0.339571	3.46E-04
Astrocytes per Area	0.5796728	6.06E-11		YKL40.C3 Per Area	0.3034466	1.49E-03
MT3 per Area	0.3576714	1.55E-04		AQP4 Proportion	0.2986461	1.78E-03
IBA1-Activated Proportion	0.2420757	1.20E-02		GFAP per Area	0.21174	2.86E-02
Clu per Area	-0.3005333	1.66E-03		Astrocytes per Area	-0.5235751	7.18E-09
				MT3 per Area	-0.659329	1.15E-14
Link between the variable and the categorical variable (1-way anova)				Link between the variable and the categorical variable (1-way anova)
=============================================				=============================================
Variable	R2	p.value		Variable	R2	p.value
LOH	0.20611112	2.64E-05		Age	0.08049515	0.01272944
Condition	0.0690414	2.42E-02
Sex	0.03893981	4.16E-02
DAD	0.03814693	4.38E-02
